# Supplementary material for: Synthesis of Holmium-Oxide Nanoparticles for Near-Infrared Imaging and Dye-Photodegradation
Source: Molecules. 2022 May 30;27(11):3522. doi: 10.3390/molecules27113522 (PMC9181859; doi:10.3390/molecules27113522)
Supplement: Supplementary file 1 [file molecules-27-03522-s001.zip]

Archive with 1 entries (1 files):
- molecules-1702208-supplementary.pdf
